# Supplementary material for: The Role of Neuroaxis Irradiation in the Treatment of Intraspinal Ewing Sarcoma: A Review and Meta-Analysis
Source: Cancers (Basel). 2022 Feb 25;14(5):1209. doi: 10.3390/cancers14051209 (PMC8909708; doi:10.3390/cancers14051209)
Supplement: Supplementary file 1 [file cancers-14-01209-s001.zip]

Archive with 1 entries (1 files):
- cancers-1560259-supplementary.pdf
